# Supplementary material for: Survey of Confidence and Knowledge in Managing Patellofemoral Pain among Physical Therapists in Saudi Arabia
Source: Healthcare (Basel). 2024 Sep 21;12(18):1891. doi: 10.3390/healthcare12181891 (PMC11431332; doi:10.3390/healthcare12181891)
Supplement: Supplementary file 1 [file healthcare-12-01891-s001.zip]

Archive with 1 entries (1 files):
- healthcare-3134917-supplementary.pdf
